# Supplementary material for: Participation in Breed-Specific Cynological Activities Is Associated with Behavioral Variation in Terrier-Type Dogs: A C-BARQ Study
Source: Animals (Basel). 2026 Jun 26;16(13):1976. doi: 10.3390/ani16131976 (PMC13359903; doi:10.3390/ani16131976)
Supplement: Supplementary file 1 [file animals-16-01976-s001.zip]

Archive with 4 entries (4 files):
- Table S1_CBARQ_supplementary_non_significant_full.pdf
- Table S2_ breed effect all models.pdf
- Table S3_nonsignificant breed comparison.pdf
- Table S4_DATA_SET.pdf
